# Supplementary material for: Multilayer Perceptron-Based Real-Time Intradialytic Hypotension Prediction Using Patient Baseline Information and Heart-Rate Variation
Source: Int J Environ Res Public Health. 2022 Aug 20;19(16):10373. doi: 10.3390/ijerph191610373 (PMC9408052; doi:10.3390/ijerph191610373)
Supplement: Supplementary file 1 [file ijerph-19-10373-s001.zip]

Archive with 1 entries (1 files):
- ijerph-1830375-supplementary.pdf
